# Supplementary material for: MetaPathways: a modular pipeline for constructing pathway/genome databases from environmental sequence information
Source: BMC Bioinformatics. 2013 Jun 21;14:202. doi: 10.1186/1471-2105-14-202 (PMC3695837; doi:10.1186/1471-2105-14-202)
Supplement: Additional file 1 — MetaPathways validation summary based on a comparison of three sequencing methods on a common sample. [file 1471-2105-14-202-S1.xlsx]

## Sheet: Sheet1
Additional file 1. MetaPathways validation summary based on a comparison of three sequencing methods on a common sample.
Sequencing Platform	Assembly Status	Number of Sequences	Number of Bases	Average Sequence Length	Standard Deviation	Protein Coding Sequences	Annotated Coding Sequences	Hypothetical Coding Sequences	rRNA Genes	tRNA Genes	Taxonomic Assignments	MLTreeMap Markers	MetaCyc Pathways	Runtime Minutes*
ABI 3730	unassembled	14403	10345496	718	96	17131	6387	10744	699	215	6663	71	123	20
GS FLX Titanium	unassembled	345695	126545084	366	87	286686	25879	260807	6649	1826	114235	6245	230	180
Illumina HiSeq	assembled	553438	376761374	680	2305	657832	126736	531096	5443	5848	275823	7822	284	240
*ML-TreeMap runtimes were not included.
