# Supplementary material for: MetaPathways: a modular pipeline for constructing pathway/genome databases from environmental sequence information
Source: BMC Bioinformatics. 2013 Jun 21;14:202. doi: 10.1186/1471-2105-14-202 (PMC3695837; doi:10.1186/1471-2105-14-202)
Supplement: Additional file 2 — Source genome statistics for simulated metagenomes sim1 and sim2. [file 1471-2105-14-202-S2.xlsx]

## Sheet: Sheet1
Additional File 2. Source genome statistics for simulated metagenomes sim1 and sim2.
Taxa	Genome Size	Chromosomes	Genes
Agrobacterium tumefaciens C58	5674064	4	5469
Aurantimonas manganoxydans SI85-9A1	4285343	1	3665
Bacillus subtilis subtilis 168	4215606	1	4428
Caulobacter crescentus CB15	4016947	1	3819
Caulobacter crescentus NA1000	4042929	1	3968
Helicobacter pylori 26695	1667867	1	1609
Mycobacterium tuberculosis CDC1551	4403836	1	4235
Mycobacterium tuberculosis H37Rv	4411529	1	3916
Synechococcus elongatus PCC 7942	2695903	1	2664
Vibrio cholerae O1 biovar El Tor str. N16961	4033464	2	3952
Total	39447488		37725
Average	3944749		3773
