# Supplementary material for: MetaPathways: a modular pipeline for constructing pathway/genome databases from environmental sequence information
Source: BMC Bioinformatics. 2013 Jun 21;14:202. doi: 10.1186/1471-2105-14-202 (PMC3695837; doi:10.1186/1471-2105-14-202)
Supplement: Additional file 3 — Confusion tables for classification analysis of simulated metagenomes sim1 and sim2 at progressively larger sequence coverage. [file 1471-2105-14-202-S3.xlsx]

## Sheet: Sheet1
Additional file 3. Confusion tables for classificaiton analysis of simulated metagenomes sim1 and sim2 at progressively larger sequence coverage.
Sample	Gm	TP	TN	FP	FN	P	N
sim1	(1/32)	200	1023	8	446	208	1469
sim1	(1/16)	244	1007	24	402	268	1409
sim1	(1/8)	368	1007	24	278	392	1285
sim1	(1/4)	446	1002	29	200	475	1202
sim1	(1/2)	517	1006	25	129	542	1135
sim1	(1/1)	576	1003	28	70	604	1073
sim2	(1/32)	163	1019	12	483	175	1502
sim2	(1/16)	235	1019	12	411	247	1430
sim2	(1/8)	316	1008	23	330	339	1338
sim2	(1/4)	403	1009	22	243	425	1252
sim2	(1/2)	455	1015	16	191	471	1206
sim2	(1/1)	521	1002	29	125	550	1127
